# Supplementary material for: Alterations in Gut Microbiome Composition and Function in Irritable Bowel Syndrome and Increased Probiotic Abundance with Daily Supplementation
Source: mSystems. 2021 Nov 2;6(6):e01215-21. doi: 10.1128/mSystems.01215-21 (PMC8562475; doi:10.1128/mSystems.01215-21)
Supplement: TABLE S1 [file msystems.01215-21-st001.csv]

Comparison	microbe
Healthy vs. IBS-A	Blautia massiliensis
Healthy vs. IBS-A	[Eubacterium] eligens
Healthy vs. IBS-A	Clostridium sp. KLE 1755
Healthy vs. IBS-A	Clostridium sp. L2-50
Healthy vs. IBS-A	Roseburia hominis
Healthy vs. IBS-A	Corynebacterium aurimucosum
Healthy vs. IBS-A	Desulfotomaculum geothermicum
Healthy vs. IBS-A	Selenomonas sp. oral taxon 920
Healthy vs. IBS-A	Butyrivibrio sp. INlla16
Healthy vs. IBS-A	Caloranaerobacter azorensis
Healthy vs. IBS-A	Bifidobacterium moukalabense
Healthy vs. IBS-A	Coprobacillus sp. 8_1_38FAA
Healthy vs. IBS-A	Clostridium sp. SS2/1
Healthy vs. IBS-A	Paenibacillus sabinae
Healthy vs. IBS-A	Dorea formicigenerans
Healthy vs. IBS-A	Bifidobacterium breve
Healthy vs. IBS-A	Prevotella sp. P2-180
Healthy vs. IBS-A	Bifidobacterium biavatii
Healthy vs. IBS-A	Blautia sp. SF-50
Healthy vs. IBS-C	Lachnospiraceae bacterium TF01-11
Healthy vs. IBS-C	Lachnospiraceae bacterium NC2008
Healthy vs. IBS-C	Klebsiella pneumoniae
Healthy vs. IBS-C	[Eubacterium] rectale
Healthy vs. IBS-C	Lactobacillus hamsteri
Healthy vs. IBS-C	Paraprevotella xylaniphila
Healthy vs. IBS-C	Butyrivibrio sp. NC3005
Healthy vs. IBS-C	Clostridium thermobutyricum
Healthy vs. IBS-C	Ruthenibacterium lactatiformans
Healthy vs. IBS-C	Blautia producta
Healthy vs. IBS-C	Prochlorococcus marinus
Healthy vs. IBS-C	Lachnospira multipara
Healthy vs. IBS-C	Lachnospiraceae bacterium YSB2008
Healthy vs. IBS-C	Butyrivibrio sp. AD3002
Healthy vs. IBS-C	Clostridium sp. C8
Healthy vs. IBS-C	Coprococcus comes
Healthy vs. IBS-C	Blautia sp. Marseille-P3087
Healthy vs. IBS-C	Roseburia faecis
Healthy vs. IBS-C	Caldicellulosiruptor obsidiansis
Healthy vs. IBS-D	Clostridium acidisoli
Healthy vs. IBS-D	[Clostridium] josui
Healthy vs. IBS-D	Rhodothermus marinus
Healthy vs. IBS-D	Bacteroides sartorii
Healthy vs. IBS-D	Coriobacteriaceae bacterium 68-1-3
Healthy vs. IBS-D	Bifidobacterium merycicum
Healthy vs. IBS-D	Atopostipes suicloacalis
Healthy vs. IBS-D	Bifidobacterium adolescentis
Healthy vs. IBS-D	Pelobacter seleniigenes
Healthy vs. IBS-D	[Clostridium] thermoalcaliphilum
Healthy vs. IBS-D	Shigella sonnei
Healthy vs. IBS-D	Bifidobacterium catenulatum
Healthy vs. IBS-D	Alkaliphilus metalliredigens
Healthy vs. IBS-D	Bifidobacterium pseudocatenulatum
Healthy vs. IBS-D	Desulfomicrobium escambiense
Healthy vs. IBS-D	Eubacterium sp. AB3007
Healthy vs. IBS-D	Bifidobacterium stellenboschense
Healthy vs. IBS-D	Desulfotomaculum copahuensis
Healthy vs. IBS-D	Lachnospiraceae bacterium MD2004
Healthy vs. IBS-D	[Clostridium] clariflavum
Healthy vs. IBS-D	Prevotella ihumii
Healthy vs. IBS-D	Peptoclostridium acidaminophilum
Healthy vs. IBS-D	Bacteroides xylanisolvens
Healthy vs. IBS-D	Desulfotomaculum arcticum
Healthy vs. IBS-D	Nocardioides lianchengensis
Healthy vs. IBS-U	Bifidobacterium reuteri
Healthy vs. IBS-U	Geosporobacter ferrireducens
Healthy vs. IBS-U	Prevotella sp. 885
Healthy vs. IBS-U	Prevotellamassilia timonensis
Healthy vs. IBS-U	Bifidobacterium kashiwanohense
Healthy vs. IBS-U	Lysinimicrobium rhizosphaerae
Healthy vs. IBS-U	Prevotella corporis
Healthy vs. IBS-U	Butyrivibrio sp. NC2002
Healthy vs. IBS-U	Prevotella sp. KH2C16
Healthy vs. IBS-U	Prevotella shahii
Healthy vs. IBS-U	Prevotella sp. P5-92
Healthy vs. IBS-U	Collinsella ihuae
Healthy vs. IBS-U	Amphiplicatus metriothermophilus
Healthy vs. IBS-U	Lactobacillus murinus
Healthy vs. IBS-U	Shigella dysenteriae
Healthy vs. IBS-U	Prevotella sp. tf2-5
Healthy vs. IBS-U	Actinomyces sp. Marseille-P3257
Healthy vs. IBS-U	Prevotella multisaccharivorax
Healthy vs. IBS-U	Paenibacillus algorifonticola
Healthy vs. IBS-U	Escherichia coli
Healthy vs. IBS-U	Prevotella melaninogenica
Healthy vs. IBS-U	Zoogloea sp. LCSB751
Healthy vs. IBS-U	Thermomonospora curvata
Healthy vs. IBS-U	Fusicatenibacter sp. 2789STDY5834925
Healthy vs. IBS-A, Healthy vs. IBS-C	[Bacteroides] pectinophilus
Healthy vs. IBS-A, Healthy vs. IBS-C	Faecalibacterium sp. An121
Healthy vs. IBS-A, Healthy vs. IBS-C	Roseburia inulinivorans
Healthy vs. IBS-A, Healthy vs. IBS-C	Desulfovibrio hydrothermalis
Healthy vs. IBS-A, Healthy vs. IBS-D	Lachnospiraceae bacterium A10
Healthy vs. IBS-A, Healthy vs. IBS-U	Faecalibaculum rodentium
Healthy vs. IBS-C, Healthy vs. IBS-D	Eubacterium xylanophilum
Healthy vs. IBS-C, Healthy vs. IBS-U	Bifidobacterium ruminantium
Healthy vs. IBS-D, Healthy vs. IBS-U	Ruminococcaceae bacterium
Healthy vs. IBS-A, Healthy vs. IBS-C, Healthy vs. IBS-D	Bifidobacterium saguini
Healthy vs. IBS-A, Healthy vs. IBS-C, Healthy vs. IBS-D	Clostridiales bacterium KLE1615
Healthy vs. IBS-AHealthy vs. IBS-C, Healthy vs. IBS-U	Faecalibacterium prausnitzii
Healthy vs. IBS-A, Healthy vs. IBS-C, Healthy vs. IBS-U	Shigella flexneri
Healthy vs. IBS-A, Healthy vs. IBS-C, Healthy vs. IBS-U	Fusicatenibacter saccharivorans
