# Supplementary material for: Alterations in Gut Microbiome Composition and Function in Irritable Bowel Syndrome and Increased Probiotic Abundance with Daily Supplementation
Source: mSystems. 2021 Nov 2;6(6):e01215-21. doi: 10.1128/mSystems.01215-21 (PMC8562475; doi:10.1128/mSystems.01215-21)
Supplement: TABLE S2 [file msystems.01215-21-st002.csv]

RF Comparison	Pathway
Healthy vs. IBS-A	PWY-5100: pyruvate fermentation to acetate and lactate II
Healthy vs. IBS-A	AST-PWY: L-arginine degradation II (AST pathway)
Healthy vs. IBS-A	PWY-7219: adenosine ribonucleotides de novo biosynthesis
Healthy vs. IBS-A	CENTFERM-PWY: pyruvate fermentation to butanoate
Healthy vs. IBS-A	SER-GLYSYN-PWY: superpathway of L-serine and glycine biosynthesis I
Healthy vs. IBS-A	NONMEVIPP-PWY: methylerythritol phosphate pathway I
Healthy vs. IBS-A	THRESYN-PWY: superpathway of L-threonine biosynthesis
Healthy vs. IBS-A	PWY-6936: seleno-amino acid biosynthesis (plants)
Healthy vs. IBS-A	ARGSYN-PWY: L-arginine biosynthesis I (via L-ornithine)
Healthy vs. IBS-A	METHGLYUT-PWY: superpathway of methylglyoxal degradation
Healthy vs. IBS-A	COBALSYN-PWY: superpathway of adenosylcobalamin salvage from cobinamide I
Healthy vs. IBS-C	PWY-7357: thiamine phosphate formation from pyrithiamine and oxythiamine (yeast)
Healthy vs. IBS-C	PWY66-399: gluconeogenesis III
Healthy vs. IBS-C	P185-PWY: formaldehyde assimilation III (dihydroxyacetone cycle)
Healthy vs. IBS-C	P124-PWY: Bifidobacterium shunt
Healthy vs. IBS-C	PWY-6470: peptidoglycan biosynthesis V (&beta;-lactam resistance)
Healthy vs. IBS-C	PWY-7234: inosine-5'-phosphate biosynthesis III
Healthy vs. IBS-C	ARG+POLYAMINE-SYN: superpathway of arginine and polyamine biosynthesis
Healthy vs. IBS-C	METH-ACETATE-PWY: methanogenesis from acetate
Healthy vs. IBS-C	PWY-6609: adenine and adenosine salvage III
Healthy vs. IBS-C	PWY-5505: L-glutamate and L-glutamine biosynthesis
Healthy vs. IBS-C	PWY-5484: glycolysis II (from fructose 6-phosphate)
Healthy vs. IBS-C	METSYN-PWY: superpathway of L-homoserine and L-methionine biosynthesis
Healthy vs. IBS-C	PWY-7388: octanoyl-[acyl-carrier protein] biosynthesis (mitochondria, yeast)
Healthy vs. IBS-C	PEPTIDOGLYCANSYN-PWY: peptidoglycan biosynthesis I (meso-diaminopimelate containing)
Healthy vs. IBS-D	PWY-7220: adenosine deoxyribonucleotides de novo biosynthesis II
Healthy vs. IBS-D	PWY-7282: 4-amino-2-methyl-5-diphosphomethylpyrimidine biosynthesis II
Healthy vs. IBS-D	PWY0-1261: anhydromuropeptides recycling I
Healthy vs. IBS-D	UNINTEGRATED
Healthy vs. IBS-D	PWY-7446: sulfoquinovose degradation I
Healthy vs. IBS-D	PWY-6147: 6-hydroxymethyl-dihydropterin diphosphate biosynthesis I
Healthy vs. IBS-D	PWY-7228: superpathway of guanosine nucleotides de novo biosynthesis I
Healthy vs. IBS-D	PWY-6859: all-trans-farnesol biosynthesis
Healthy vs. IBS-D	PWY-7539: 6-hydroxymethyl-dihydropterin diphosphate biosynthesis III (Chlamydia)
Healthy vs. IBS-D	PWY-6606: guanosine nucleotides degradation II
Healthy vs. IBS-D	NAGLIPASYN-PWY: lipid IVA biosynthesis (E. coli)
Healthy vs. IBS-U	BIOTIN-BIOSYNTHESIS-PWY: biotin biosynthesis I
Healthy vs. IBS-U	PWY-7400: L-arginine biosynthesis IV (archaebacteria)
Healthy vs. IBS-U	PWY-6527: stachyose degradation
Healthy vs. IBS-U	PWY-6519: 8-amino-7-oxononanoate biosynthesis I
Healthy vs. IBS-U	PWY-7664: oleate biosynthesis IV (anaerobic)
Healthy vs. IBS-U	PWY-6353: purine nucleotides degradation II (aerobic)
Healthy vs. IBS-U	ARGININE-SYN4-PWY: L-ornithine biosynthesis II
Healthy vs. IBS-U	PWY-7221: guanosine ribonucleotides de novo biosynthesis
Healthy vs. IBS-U	HOMOSER-METSYN-PWY: L-methionine biosynthesis I
Healthy vs. IBS-U	TEICHOICACID-PWY: poly(glycerol phosphate) wall teichoic acid biosynthesis
Healthy vs. IBS-U	PWY-1042: glycolysis IV
Healthy vs. IBS-U	PWY-6387: UDP-N-acetylmuramoyl-pentapeptide biosynthesis I (meso-diaminopimelate containing)
Healthy vs. IBS-U	PWY-6386: UDP-N-acetylmuramoyl-pentapeptide biosynthesis II (lysine-containing)
Healthy vs. IBS-A, Healthy vs. IBS-C	PWY-7237: myo-, chiro- and scyllo-inositol degradation
Healthy vs. IBS-A, Healthy vs. IBS-C	RHAMCAT-PWY: L-rhamnose degradation I
Healthy vs. IBS-A, Healthy vs. IBS-D	ASPASN-PWY: superpathway of L-aspartate and L-asparagine biosynthesis
Healthy vs. IBS-A, Healthy vs. IBS-D	PWY-6125: superpathway of guanosine nucleotides de novo biosynthesis II
Healthy vs. IBS-A, Healthy vs. IBS-D	PWY-7222: guanosine deoxyribonucleotides de novo biosynthesis II
Healthy vs. IBS-A, Healthy vs. IBS-D	FUCCAT-PWY: fucose degradation
Healthy vs. IBS-A, Healthy vs. IBS-D	PWY-3001: superpathway of L-isoleucine biosynthesis I
Healthy vs. IBS-A, Healthy vs. IBS-U	COA-PWY-1: superpathway of coenzyme A biosynthesis III (mammals)
Healthy vs. IBS-A, Healthy vs. IBS-U	ARGSYNBSUB-PWY: L-arginine biosynthesis II (acetyl cycle)
Healthy vs. IBS-C, Healthy vs. IBS-D	PWY-1269: CMP-3-deoxy-D-manno-octulosonate biosynthesis
Healthy vs. IBS-C, Healthy vs. IBS-D	PWY-7392: taxadiene biosynthesis (engineered)
Healthy vs. IBS-C, Healthy vs. IBS-D	GLYCOLYSIS: glycolysis I (from glucose 6-phosphate)
Healthy vs. IBS-C, Healthy vs. IBS-U	TCA: TCA cycle I (prokaryotic)
Healthy vs. IBS-C, Healthy vs. IBS-U	FASYN-ELONG-PWY: fatty acid elongation -- saturated
Healthy vs. IBS-C, Healthy vs. IBS-U	PWY-6901: superpathway of glucose and xylose degradation
Healthy vs. IBS-C, Healthy vs. IBS-U	FUC-RHAMCAT-PWY: superpathway of fucose and rhamnose degradation
Healthy vs. IBS-D, Healthy vs. IBS-U	PWY3O-355: stearate biosynthesis III (fungi)
Healthy vs. IBS-A, Healthy vs. IBS-C, Healthy vs. IBS-D	PYRIDOXSYN-PWY: pyridoxal 5'-phosphate biosynthesis I
Healthy vs. IBS-A, Healthy vs. IBS-C, Healthy vs. IBS-D	PWY0-845: superpathway of pyridoxal 5'-phosphate biosynthesis and salvage
Healthy vs. IBS-A, Healthy vs. IBS-C, Healthy vs. IBS-U	PWY-6168: flavin biosynthesis III (fungi)
Healthy vs. IBS-A, Healthy vs. IBS-C, Healthy vs. IBS-U	PWY-6700: queuosine biosynthesis I (de novo)
Healthy vs. IBS-A, Healthy vs. IBS-D, Healthy vs. IBS-U	PWY-5973: cis-vaccenate biosynthesis
Healthy vs. IBS-A, Healthy vs. IBS-D, Healthy vs. IBS-U	PWY-7663: gondoate biosynthesis (anaerobic)
Healthy vs. IBS-A, Healthy vs. IBS-D, Healthy vs. IBS-U	PWY-5154: L-arginine biosynthesis III (via N-acetyl-L-citrulline)
Healthy vs. IBS-A, Healthy vs. IBS-D, Healthy vs. IBS-U	ANAEROFRUCAT-PWY: homolactic fermentation
Healthy vs. IBS-A, Healthy vs. IBS-D, Healthy vs. IBS-U	GALACT-GLUCUROCAT-PWY: superpathway of hexuronide and hexuronate degradation
Healthy vs. IBS-C, Healthy vs. IBS-D, Healthy vs. IBS-U	GLUCONEO-PWY: gluconeogenesis I
Healthy vs. IBS-C, Healthy vs. IBS-D, Healthy vs. IBS-U	PWY-5686: UMP biosynthesis I
Healthy vs. IBS-A, Healthy vs. IBS-C, Healthy vs. IBS-D, Healthy vs. IBS-U	UNMAPPED
